# Supplementary material for: Understanding the Effects of Transcranial Electrical Stimulation in Numerical Cognition: A Systematic Review for Clinical Translation
Source: J Clin Med. 2022 Apr 7;11(8):2082. doi: 10.3390/jcm11082082 (PMC9032363; doi:10.3390/jcm11082082)
Supplement: Supplementary file 1 [file jcm-11-02082-s001.zip]

Archive with 1 entries (1 files):
- jcm-1626407-supplementary.pdf
